# Supplementary material for: Analysis of tangential contact boundary value problems using potential functions
Source: R Soc Open Sci. 2019 Mar 13;6(3):182106. doi: 10.1098/rsos.182106 (PMC6458418; doi:10.1098/rsos.182106)
Supplement: Analysis data for graphs [file rsos182106supp1.zip]

Archive with 1 entries (1 files):
- rsos182106supp1.7z
